# Supplementary material for: Molecular Networking, Docking, and Biological Evaluation of Licarin A from Myristica fragrans as a Potential Cancer Chemopreventive Agent
Source: Molecules. 2024 Oct 17;29(20):4919. doi: 10.3390/molecules29204919 (PMC11510329; doi:10.3390/molecules29204919)
Supplement: Supplementary file 1 [file molecules-29-04919-s001.zip]

Archive with 1 entries (1 files):
- molecules-3210059-supplementary.pdf
